# Supplementary material for: The oribatid mite genus Papillocepheus (Acari, Oribatida, Tetracondylidae), with description of a new species from southern Vietnam
Source: Zookeys. 2014 Feb 18;(381):1–10. doi: 10.3897/zookeys.381.6832 (PMC3950424; doi:10.3897/zookeys.381.6832)
Supplement: XML Treatment for Papillocepheus [file zookeys.381.6832-treatment1.xml]

<!DOCTYPE tp:taxon-treatment
  PUBLIC "-//TaxonX//DTD Taxonomic Treatment Publishing DTD v0 20100105//EN" "tax-treatment-NSO.dtd">
<tp:taxon-treatment xmlns:tp="http://www.plazi.org/taxpub"><tp:treatment-meta><mixed-citation publication-type="journal"><person-group><name><surname>Ermilov</surname><given-names>Sergey G.</given-names></name><name><surname>Anichkin</surname><given-names>Alexander E.</given-names></name><name><surname>Tolstikov</surname><given-names>Andrei V.</given-names></name></person-group><article-title>The oribatid mite genus <italic>Papillocepheus</italic> (Acari, Oribatida, Tetracondylidae), with description of a new species from southern Vietnam</article-title><source>Zookeys</source><day>18</day><month>2</month><year>2014</year><volume>2014</volume><issue>381</issue><fpage>1</fpage><lpage>10</lpage><pub-id pub-id-type="doi">10.3897/zookeys.381.6832</pub-id></mixed-citation></tp:treatment-meta><tp:nomenclature><label>Genus</label><tp:taxon-name>
                        <tp:taxon-name-part taxon-name-part-type="genus">Papillocepheus</tp:taxon-name-part>
                        <object-id xmlns:xlink="http://www.w3.org/1999/xlink" xlink:type="simple">http://species-id.net/wiki/Papillocepheus</object-id>
                    </tp:taxon-name><tp:taxon-authority>Balogh &amp; Mahunka, 1966</tp:taxon-authority><tp:nomenclature-citation-list><tp:nomenclature-citation><tp:taxon-name>Clavazetes</tp:taxon-name><comment> Hammer, 1966</comment></tp:nomenclature-citation></tp:nomenclature-citation-list></tp:nomenclature><tp:treatment-sec sec-type="Type species"><title>Type species.</title><p><italic><tp:taxon-name>Papillocepheus heterotrichus</tp:taxon-name></italic> Balogh &amp; Mahunka, 1966</p><!--PageBreak--></tp:treatment-sec><tp:treatment-sec sec-type="New generic diagnosis"><title>New generic diagnosis</title><p>(based partially on data from: <xref ref-type="bibr" rid="B3">Balogh and Mahunka 1966</xref>; <xref ref-type="bibr" rid="B6">Hammer 1966</xref>).</p><p><tp:taxon-name>Tetracondylidae</tp:taxon-name> with the following combination of characters: costulae dorsal or dorso-lateral, reach the insertions of lamellar setae; transcostula present or absent; rostral, lamellar and interlamellar setae well developed, setiform or weakly dilated distally or medio-distally; sensilli with short stalk and clavate head; exobothridial setae absent; notogaster with 8–10 pairs of setae, all medium size or short; majority of notogastral setae clearly dilated in distal or medial part, phylliform or willow leaf shaped; medial prodorsal and notogastral condyles usually absent, when present, separated; epimeral formula 3–1–3–3, sometimes some setae absent or represented by alveoli; genital plates with three setae; aggenital setae present or absent; anal plates with two pairs of setae; three pairs of adanal setae present; adanal setae <italic>ad</italic><sub>3</sub> located in lateral or preanal position; localization of adanal lyrifissures different among types; setae <italic>u</italic> of all leg tarsi setiform.</p></tp:treatment-sec><ref-list><ref id="B3"><mixed-citation xmlns:xlink="http://www.w3.org/1999/xlink" xlink:type="simple"><person-group><name name-style="western"><surname>Balogh</surname><given-names>J</given-names></name><name name-style="western"><surname>Mahunka</surname><given-names>S</given-names></name></person-group> (<year>1966</year>) <article-title>New oribatids (Acari) from South Africa.</article-title><source>Acta Zoologica Academiae Scientiarum Hungaricae</source><volume>12</volume>(<issue>1–2</issue>): <fpage>1</fpage>-<lpage>23</lpage>.</mixed-citation></ref><ref id="B6"><mixed-citation xmlns:xlink="http://www.w3.org/1999/xlink" xlink:type="simple"><person-group><name name-style="western"><surname>Hammer</surname><given-names>M</given-names></name></person-group> (<year>1966</year>) <article-title>Investigations on the oribatid fauna of New Zealand. Part I.</article-title><source>Det Kongelige Danske Videnskabernes Selskab Biologiske Skrifter</source><volume>15</volume>(<issue>2</issue>): <fpage>1</fpage>-<lpage>108</lpage>.</mixed-citation></ref></ref-list></tp:taxon-treatment>
