# Supplementary material for: The oribatid mite genus Papillocepheus (Acari, Oribatida, Tetracondylidae), with description of a new species from southern Vietnam
Source: Zookeys. 2014 Feb 18;(381):1–10. doi: 10.3897/zookeys.381.6832 (PMC3950424; doi:10.3897/zookeys.381.6832)
Supplement: XML Treatment for Papillocepheus primus [file zookeys.381.6832-treatment2.xml]

<!DOCTYPE tp:taxon-treatment
  PUBLIC "-//TaxonX//DTD Taxonomic Treatment Publishing DTD v0 20100105//EN" "tax-treatment-NSO.dtd">
<tp:taxon-treatment xmlns:tp="http://www.plazi.org/taxpub"><tp:treatment-meta><mixed-citation publication-type="journal"><person-group><name><surname>Ermilov</surname><given-names>Sergey G.</given-names></name><name><surname>Anichkin</surname><given-names>Alexander E.</given-names></name><name><surname>Tolstikov</surname><given-names>Andrei V.</given-names></name></person-group><article-title>The oribatid mite genus <italic>Papillocepheus</italic> (Acari, Oribatida, Tetracondylidae), with description of a new species from southern Vietnam</article-title><source>Zookeys</source><day>18</day><month>2</month><year>2014</year><volume>2014</volume><issue>381</issue><fpage>1</fpage><lpage>10</lpage><pub-id pub-id-type="doi">10.3897/zookeys.381.6832</pub-id></mixed-citation></tp:treatment-meta><tp:nomenclature><tp:taxon-name>
                        <tp:taxon-name-part taxon-name-part-type="genus">Papillocepheus</tp:taxon-name-part>
                        <tp:taxon-name-part taxon-name-part-type="species">primus</tp:taxon-name-part>
                        <object-id xmlns:xlink="http://www.w3.org/1999/xlink" content-type="zoobank" xlink:type="simple">http://zoobank.org/CB231C4F-387C-46BE-9C54-0A71399761AD</object-id>
                        <object-id xmlns:xlink="http://www.w3.org/1999/xlink" xlink:type="simple">http://species-id.net/wiki/Papillocepheus_primus</object-id>
                    </tp:taxon-name><tp:taxon-authority>Ermilov, Anichkin &amp; Tolstikov</tp:taxon-authority><tp:taxon-status xmlns:xlink="http://www.w3.org/1999/xlink" xlink:type="simple">sp. n.</tp:taxon-status><xref ref-type="fig" rid="F1">Figs 1</xref><xref ref-type="fig" rid="F2">–5</xref></tp:nomenclature><tp:treatment-sec sec-type="Diagnosis"><title>Diagnosis.</title><p>Body size 498 × 273–282. Rostral setae simple, barbed; lamellar setae shorter, thickened, barbed; interlamellar setae thick, willow leaf shaped, densely barbed. Sensilli with barbed head. Medial prodorsal and notogastral condyles present, notogastral ones located close to each other; lateral prodorsal and notogastral condyles absent. Notogaster with 10 pairs of phylliform setae. Epimeral setal formula: 3–1–3–3. Anal setae dilated in medial part. Adanal <italic>ad</italic><sub>1</sub>, <italic>ad</italic><sub>2</sub> phylliform; <italic>ad</italic><sub>3</sub> slightly thickened in medial part, inserted in lateral position. Adanal lyrifissures located in paraanal position, distanced from the anal plates. Most setae on leg tarsi smooth, with swelling in tip.</p></tp:treatment-sec><tp:treatment-sec sec-type="Description"><title>Description.</title><p><italic>Measurements</italic>. Body length 498 (holotype and paratype: both female); body width 273 (holotype), 282 (paratype).</p><p><italic>Integument</italic>. Body color yellow-brownish. Body surface and legs covered by granular cerotegument; granules conical (length up to 4). Body surface (including genital and anal plates) densely microfoveolate (diameter of foveolae up to 1). Lateral parts of prodorsum, notogaster and anogenital region additionally with larger foveolae (diameter of foveolae up to 6). Lateral region of body near to pedotecta II and anterior margin of notogaster partially tuberculate (diameter of tubercles up to 8).</p><!--PageBreak--><p><italic>Prodorsum</italic>. Rostrum simple, widely rounded. Costulae well developed, thin. Transcostula absent. Rostral setae (<italic>ro</italic>, 69–77) setiform, barbed, inserted laterally. Lamellar setae (<italic>le</italic>, 49–57) shorter, slightly thicker and more densely barbed than rostral setae, inserted dorso-laterally near the end of costulae. Interlamellar setae (<italic>in</italic>, 77–86) thick, willow leaf shaped with attenuate tip, densely barbed. Sensilli (<italic>ss</italic>, 32–36) short, with barbed head. Medial prodorsal condyles (<italic>co.pm</italic>) small, rounded distally. One indistinct tubercle located laterally to each medial condyle, possibly, it is the second pair of medial prodorsal condyles. Lateral prodorsal condyles absent. Distinct tutorial lines absent.</p><p><italic>Notogaster</italic>. Medial notogastral condyles (<italic>co.nm</italic>) of medium size, weakly triangular distally, located close to each other, between prodorsal medial condyles. Lateral notogastral condyles absent. Notogaster with 10 pairs of notogastral setae. All setae widely phylliform; <italic>c</italic> (45–49) longer than others (32–36). Opisthonotal gland openings and lyrifissures <italic>ip</italic>, <italic>ih</italic>, <italic>ips</italic> poorly visible.</p><!--PageBreak--><p><italic>Gnathosoma</italic>. Subcapitulum longer than wide: 123 × 94. Subcapitular setae setiform, smooth; <italic>h</italic> and <italic>m</italic> (both 57) longer than <italic>a</italic> (24). Adoral setae absent. Palps (length 82) with setation 0–2–1–3–8(+ω). Solenidion thickened, blunt-ended, pressed to the palptarsus surface, not attached with eupathidium. Chelicerae (length 139) with one barbed seta <italic>cha</italic> (45); seta <italic>chb</italic> not evident. Trägårdh’s organ conical.</p><p><italic>Lateral podosomal and epimeral regions</italic>. Epimeral setal formula: 3–1–3–3. All setae setiform, smooth. Setae <italic>1b</italic>, <italic>3b</italic> (57–61) longer than other setae (36–41). Discidia (<italic>dis</italic>) rounded.</p><!--PageBreak--><p><italic>Anogenital region</italic>. Three pairs of genital (<italic>g</italic><sub>1</sub>–<italic>g</italic><sub>3</sub>, 18–20) and one pair of aggenital setae (<italic>ag</italic>, 32–36) setiform, smooth. Two pairs of anal setae (<italic>an</italic><sub>1</sub>, <italic>an</italic><sub>2</sub>, 18–20) thickened, dilated in medial part, barbed. Three pairs of adanal setae present: <italic>ad</italic><sub>1</sub>, <italic>ad</italic><sub>2</sub> (16) phylliform, inserted in postanal position; <italic>ad</italic><sub>3</sub> (16–18) slightly thickened in medial part, barbed, inserted in lateral position. Adanal lyrifissures <italic>iad</italic> located in paraanal position, distanced from the anal plates.</p><!--PageBreak--><!--PageBreak--><p><italic>Legs</italic>. Generally, morphology of leg segments typical for <tp:taxon-name>Tetracondylidae</tp:taxon-name> (<xref ref-type="bibr" rid="B5">Grobler 1995</xref>; <xref ref-type="bibr" rid="B4">Ermilov et al. 2010</xref>). Claw of each tarsus smooth. Tarsi without teeth. Formulae of leg setation (including famulus) and solenidia: I (1–4–3–4–16) [1–2–2], II (1–4–3–3–15) [1–1–2], III (2–3–0–2–14) [1–1–0], IV (1–2–1–2–13) [0–1–0]; homology of setae and solenidia indicated in <xref ref-type="table" rid="T1">Table 1</xref>. Most setae on tarsi smooth, with swelling in tip. Other setae setiform, barbed (except <italic>v</italic>’’ on tibia IV, dilated distally and densely barbed). Seta <italic>ft</italic>’ absent on tarsi III, <italic>ft</italic>’ present on tarsi IV. Seta <italic>l</italic>’ absent on genua III, IV. Famulus short, straight. Solenidia simple.</p><table-wrap id="T1" position="float" orientation="portrait"><label>Table 1.</label><caption><p>Leg setation and solenidia of adult <italic><tp:taxon-name>Papillocepheus primus</tp:taxon-name></italic> sp. n.</p></caption><table><tbody><tr><th rowspan="1" colspan="1">Leg</th><th rowspan="1" colspan="1">Trochanter</th><th rowspan="1" colspan="1">Femur</th><th rowspan="1" colspan="1">Genu</th><th rowspan="1" colspan="1">Tibia</th><th rowspan="1" colspan="1">Tarsus</th></tr><tr><td rowspan="1" colspan="1">I</td><td rowspan="1" colspan="1"><italic>v</italic>’</td><td rowspan="1" colspan="1"><italic>d</italic>, (<italic>l</italic>), <italic>bv</italic>’’</td><td rowspan="1" colspan="1">(<italic>l</italic>), <italic>v</italic>’, σ</td><td rowspan="1" colspan="1">(<italic>l</italic>), (<italic>v</italic>), φ<sub>1</sub>, φ<sub>2</sub></td><td rowspan="1" colspan="1">(<italic>ft</italic>), (<italic>tc</italic>), (<italic>it</italic>), (<italic>p</italic>), (<italic>u</italic>), (<italic>a</italic>), <italic>s</italic>, (<italic>pv</italic>), <italic>e</italic>, ω<sub>1</sub>, ω<sub>2</sub></td></tr><tr><td rowspan="1" colspan="1">II</td><td rowspan="1" colspan="1"><italic>v</italic>’</td><td rowspan="1" colspan="1"><italic>d</italic>, (<italic>l</italic>), <italic>bv</italic>’’</td><td rowspan="1" colspan="1">(<italic>l</italic>), <italic>v</italic>’, σ</td><td rowspan="1" colspan="1"><italic>l</italic>’, (<italic>v</italic>), φ</td><td rowspan="1" colspan="1">(<italic>ft</italic>), (<italic>tc</italic>), (<italic>it</italic>), (<italic>p</italic>), (<italic>u</italic>), (<italic>a</italic>), <italic>s</italic>, (<italic>pv</italic>), ω<sub>1</sub>, ω<sub>2</sub></td></tr><tr><td rowspan="1" colspan="1">III</td><td rowspan="1" colspan="1"><italic>l</italic>’, <italic>v</italic>’</td><td rowspan="1" colspan="1"><italic>d</italic>, <italic>l</italic>’, <italic>ev</italic>’</td><td rowspan="1" colspan="1">σ</td><td rowspan="1" colspan="1">(<italic>v</italic>), φ</td><td rowspan="1" colspan="1"><italic>ft</italic>’’, (<italic>tc</italic>), (<italic>it</italic>), (<italic>p</italic>), (<italic>u</italic>), (<italic>a</italic>), <italic>s</italic>, (<italic>pv</italic>)</td></tr><tr><td rowspan="1" colspan="1">IV</td><td rowspan="1" colspan="1"><italic>v</italic>’</td><td rowspan="1" colspan="1"><italic>d</italic>, <italic>ev</italic>’</td><td rowspan="1" colspan="1"><italic>d</italic></td><td rowspan="1" colspan="1">(<italic>v</italic>), φ</td><td rowspan="1" colspan="1">(<italic>ft</italic>), (<italic>tc</italic>), (<italic>p</italic>), (<italic>u</italic>), (<italic>a</italic>), <italic>s</italic>, (<italic>pv</italic>)</td></tr></tbody></table><table-wrap-foot><fn><p>Roman letters refer to normal setae (<italic>e</italic> to famulus), Greek letters to solenidia. Single prime (’) marks setae on anterior and double prime (’’) setae on posterior side of the given leg segment. Parentheses refer to pair of setae.</p></fn></table-wrap-foot></table-wrap><fig id="F1" position="float" orientation="portrait"><label>Figures 1–2.</label><caption><p><italic><tp:taxon-name>Papillocepheus primus</tp:taxon-name></italic> sp. n., adult: <bold>1</bold> dorsal view <bold>2</bold> ventral view (legs except trochanters IV not illustrated). Scale bar 100 μm.</p></caption><graphic xmlns:xlink="http://www.w3.org/1999/xlink" xlink:href="ZooKeys-381-001-g001.jpg" position="float" orientation="portrait" xlink:type="simple"/></fig><fig id="F2" position="float" orientation="portrait"><label>Figures 3–5.</label><caption><p><italic><tp:taxon-name>Papillocepheus primus</tp:taxon-name></italic> sp. n., adult: <bold>3</bold> lateral view of prodorsum and anterior part of notogaster (legs not illustrated) <bold>4</bold> lateral view of posterior part of notogaster <bold>5</bold> tarsus and anterior part of tibia of leg I, right, antiaxial view. Scale bar (<bold>3, 4</bold>) 100 μm, (<bold>5</bold>) 20 μm.</p></caption><graphic xmlns:xlink="http://www.w3.org/1999/xlink" xlink:href="ZooKeys-381-001-g002.jpg" position="float" orientation="portrait" xlink:type="simple"/></fig></tp:treatment-sec><tp:treatment-sec sec-type="Type deposition"><title>Type deposition.</title><p>The holotype is deposited in the collection of the Zoological Institute of the Russian Academy of Sciences, St. Petersburg, Russia; one paratype is in the collection of the Tyumen State University Museum of Zoology, Tyumen, Russia.</p></tp:treatment-sec><tp:treatment-sec sec-type="Etymology"><title>Etymology.</title><p>The specific name “<italic>primus</italic>” refers to the first species of <italic><tp:taxon-name>Papillocepheus</tp:taxon-name></italic> recorded in the Oriental region.</p></tp:treatment-sec><tp:treatment-sec sec-type="Comparison"><title>Comparison.</title><p><italic><tp:taxon-name>Papillocepheus primus</tp:taxon-name></italic> sp. n. can be distinguished from all known species of the genus <italic><tp:taxon-name>Papillocepheus</tp:taxon-name></italic> by the key, which is presented below.</p></tp:treatment-sec><ref-list><ref id="B5"><mixed-citation xmlns:xlink="http://www.w3.org/1999/xlink" xlink:type="simple"><person-group><name name-style="western"><surname>Grobler</surname><given-names>L</given-names></name></person-group> (<year>1995</year>) <article-title>New species of the genus <italic>Plenotocepheus</italic> Hammer, 1966 (Acari, Oribatida, Otocepheidae) from South Africa, I.</article-title><source>Navorsinge van die Nasionale Museum, Bloemfontein</source><volume>11</volume>(<issue>2</issue>): <fpage>13</fpage>-<lpage>36</lpage>.</mixed-citation></ref><ref id="B4"><mixed-citation xmlns:xlink="http://www.w3.org/1999/xlink" xlink:type="simple"><person-group><name name-style="western"><surname>Ermilov</surname><given-names>SG</given-names></name><name name-style="western"><surname>Sidorchuk</surname><given-names>EA</given-names></name><name name-style="western"><surname>Rybalov</surname><given-names>LB</given-names></name></person-group> (<year>2010</year>) <article-title>A new species of <italic>Dolicheremaeus</italic> (Acari: Oribatida: Tetracondylidae) from Ethiopia.</article-title><source>Systematic and Applied Acarology</source><volume>15</volume>(<issue>3</issue>): <fpage>235</fpage>-<lpage>243</lpage>.</mixed-citation></ref></ref-list></tp:taxon-treatment>
